# Supplementary material for: Toxicity, Pharmacokinetics, and Gut Microbiome of Oral Administration of Sesterterpene MHO7 Derived from a Marine Fungus
Source: Mar Drugs. 2019 Nov 26;17(12):667. doi: 10.3390/md17120667 (PMC6950057; doi:10.3390/md17120667)
Supplement: Supplementary file 1 [file marinedrugs-17-00667-s001.zip]

Archive with 2 entries (2 files):
- supplementary materials-2-annimal.pdf
- supplementary materials-1-clean file.pdf
